# Supplementary material for: Breast Reconstruction Use and Impact on Surgical and Oncologic Outcomes Amongst Inflammatory Breast Cancer Patients—A Systematic Review
Source: Curr Oncol. 2023 Jul 13;30(7):6666–81. doi: 10.3390/curroncol30070489 (PMC10377939; doi:10.3390/curroncol30070489)
Supplement: Supplementary file 1 [file curroncol-30-00489-s001.zip]

Archive with 1 entries (1 files):
- curroncol-2430262-supplementary.pdf
